# Supplementary material for: A Comparison of Magnetic Resonance Imaging Methods to Assess Multiple Sclerosis Lesions: Implications for Patient Characterization and Clinical Trial Design
Source: Diagnostics (Basel). 2021 Dec 30;12(1):77. doi: 10.3390/diagnostics12010077 (PMC8775217; doi:10.3390/diagnostics12010077)
Supplement: Supplementary file 1 [file diagnostics-12-00077-s001.zip]

Archive with 1 entries (1 files):
- diagnostics-1469794-supplementary.pdf
